# Supplementary material for: Synthesis and Evaluation of Fluorine-18-Labeled L-Rhamnose Derivatives
Source: Molecules. 2023 Apr 27;28(9):3773. doi: 10.3390/molecules28093773 (PMC10180268; doi:10.3390/molecules28093773)
Supplement: Supplementary file 1 [file molecules-28-03773-s001.zip]

Archive with 1 entries (1 files):
- molecules-2291330-supplementary.pdf
